# Supplementary material for: Anti-Cancerous Potential of Polysaccharides Derived from Wheat Cell Culture
Source: Pharmaceutics. 2022 May 20;14(5):1100. doi: 10.3390/pharmaceutics14051100 (PMC9147229; doi:10.3390/pharmaceutics14051100)
Supplement: Supplementary file 1 [file pharmaceutics-14-01100-s001.zip]

Archive with 1 entries (1 files):
- pharmaceutics-1676310-supplementary.pdf
